# Supplementary material for: A Highly Efficient Fluorescent Sensor Based on AIEgen for Detection of Nitrophenolic Explosives
Source: Molecules. 2022 Dec 25;28(1):181. doi: 10.3390/molecules28010181 (PMC9821835; doi:10.3390/molecules28010181)
Supplement: Supplementary file 1 [file molecules-28-00181-s001.zip]

Archive with 1 entries (1 files):
- molecules-2071214-supplementary.pdf
